# Supplementary material for: Prediction of Radiotherapy Compliance in Elderly Cancer Patients Using an Internally Validated Decision Tree
Source: Cancers (Basel). 2022 Dec 12;14(24):6116. doi: 10.3390/cancers14246116 (PMC9776371; doi:10.3390/cancers14246116)
Supplement: Supplementary file 1 [file cancers-14-06116-s001.zip]

Archive with 5 entries (5 files):
- Supplementary Figure S1.png
- Supplementary Figure S2.png
- Supplementary Figure S3.png
- Supplementary Figure S4.png
- Supplementary Table S1.pdf
